# Supplementary material for: High Cholesterol-Induced Bone Loss Is Attenuated by Arctiin via an Action in Osteoclasts
Source: Nutrients. 2022 Oct 25;14(21):4483. doi: 10.3390/nu14214483 (PMC9657919; doi:10.3390/nu14214483)
Supplement: Supplementary file 1 [file nutrients-14-04483-s001.zip]

Archive with 1 entries (1 files):
- nutrients-1938476-supplementary.pdf
